# Supplementary material for: Sphingolipid and Endocannabinoid Profiles in Adult Attention Deficit Hyperactivity Disorder
Source: Biomedicines. 2021 Sep 6;9(9):1173. doi: 10.3390/biomedicines9091173 (PMC8467584; doi:10.3390/biomedicines9091173)
Supplement: Supplementary file 1 [file biomedicines-09-01173-s001.zip]

Archive with 2 entries (2 files):
- ADHD-SupplTables-SupplFigures_2021-09-03.pdf
- SupplTableS2_Demographic-Drug-History_R1.xlsx
