# Supplementary material for: Sphingolipid and Endocannabinoid Profiles in Adult Attention Deficit Hyperactivity Disorder
Source: Biomedicines. 2021 Sep 6;9(9):1173. doi: 10.3390/biomedicines9091173 (PMC8467584; doi:10.3390/biomedicines9091173)
Supplement: Supplementary file 1 [file biomedicines-09-01173-s001.zip › SupplTableS2_Demographic-Drug-History_R1.xlsx]

## Sheet: SupplTable S2 drugs
			female	1 HC		2 > 20		1 < 19	Class						Class						Class
			male	2 ADHD		3 > 30		2 >19<27	0 = no	0 = no	0 = no	0 = no	0 = no	0 = no	0 = no	0 = no	0 = no	0 = no	0 = no	0 = no	0 = no	0 = no	0 = no	0 = no
				3 ADHD+		4 > 40		3 > 27	1 = yes	1 = yes	1 = yes	1 = yes	1 = yes	1 = yes	1 = yes	1 = yes	1 = yes	1 = yes	1 = yes	1 = yes	1 = yes	1 = yes	1 = yes	1 = yes
				4 MD/BP		5 >50
						6 > 60
analysisID	case	GR4	sex	Code4	Age (years)	ageclass	BMI	BMIclass	ADHDdrugs	MPH	LisDexamfetamin	Atomoxetin	Guanfacin	Cannabis	Antidepr	Venlafaxin	Bupropion	TCAetc	SSRI	Melatonin	Antipsych	atypNL	Lithium	a-Epilep	log2AEA	log2Cer22:0	Log2S1P18:1
91-11_03	3	HC	f	1	57	5	19.2	3	0	0	0	0	0	0	0	0	0	0	0	0	0	0	0	0	7.37	8.46	8.04
91-11_04	4	HC	f	1	33	3	35.7	2	0	0	0	0	0	0	0	0	0	0	0	0	0	0	0	0	7.9	9.47	8.09
91-11_05	5	HC	f	1	28	2	22.3	1	0	0	0	0	0	0	0	0	0	0	0	0	0	0	0	0	7.52	8.42	7.52
91-11_06	6	HC	f	1	25	2	19	2	0	0	0	0	0	0	0	0	0	0	0	0	0	0	0	0	6.44	8.19	6.99
91-11_07	7	HC	f	1	51	5	20.3	2	0	0	0	0	0	0	0	0	0	0	0	0	0	0	0	0	7.63	8.13	7.19
91-11_08	8	HC	f	1	48	4	21	2	0	0	0	0	0	0	0	0	0	0	0	0	0	0	0	0	6.62	9.39	7.78
91-11_09	9	HC	f	1	26	2	20.7	2	0	0	0	0	0	0	0	0	0	0	0	0	0	0	0	0	7.55	8.78	7.75
91-11_10	10	HC	f	1	50	5	21.4	2	0	0	0	0	0	0	0	0	0	0	0	0	0	0	0	0	6.59	8.97	7.74
91-11_11	11	HC	f	1	27	2	22.4	2	0	0	0	0	0	0	0	0	0	0	0	0	0	0	0	0	7.72	8.99	7.85
91-11_12	12	HC	f	1	40	4	22.4	2	0	0	0	0	0	0	0	0	0	0	0	0	0	0	0	0	7.27	9	7.48
91-11_13	13	HC	f	1	28	2	25.8	2	0	0	0	0	0	0	0	0	0	0	0	0	0	0	0	0	7.36	8.22	7.67
91-11_15	15	HC	f	1	29	2	24.5	2	0	0	0	0	0	0	0	0	0	0	0	0	0	0	0	0	7.08	8.44	7.3
91-11_16	16	HC	f	1	44	4	24.5	2	0	0	0	0	0	0	0	0	0	0	0	0	0	0	0	0	7.43	8.83	8.46
91-11_17	17	HC	f	1	29	2	25.3	2	0	0	0	0	0	0	0	0	0	0	0	0	0	0	0	0	7.46	8.09	7.69
91-11_21	21	HC	f	1	53	5	27.2	2	0	0	0	0	0	0	0	0	0	0	0	0	0	0	0	0	7.37	9.76	7.54
91-11_22	22	HC	f	1	25	2	24.3	2	0	0	0	0	0	0	0	0	0	0	0	0	0	0	0	0	7.25	9.05	7.98
91-11_23	23	HC	f	1	31	3	18.8	1	0	0	0	0	0	0	0	0	0	0	0	0	0	0	0	0	7.81	8.41	7.95
91-11_24	24	HC	f	1	30	3	18.8	1	0	0	0	0	0	0	0	0	0	0	0	0	0	0	0	0	8.08	8.58	8.14
91-12_053	77	HC	f	1	30	3	30	3	0	0	0	0	0	0	0	0	0	0	0	0	0	0	0	0	8.22	8.14	9.06
91-12_056	80	HC	f	1	26	2	22	2	0	0	0	0	0	0	0	0	0	0	0	0	0	0	0	0	7.43	8.13	8.35
91-12_057	81	HC	f	1	27	2	22.7	2	0	0	0	0	0	0	0	0	0	0	0	0	0	0	0	0	8.25	8.08	9.1
91-12_058	82	HC	f	1	45	4	27.8	3	0	0	0	0	0	0	0	0	0	0	0	0	0	0	0	0	7.47	8.82	8.62
91-12_059	83	HC	f	1	33	3	22	2	0	0	0	0	0	0	0	0	0	0	0	0	0	0	0	0	8.37	8.01	8.39
91-12_061	85	HC	f	1	30	3	21	2	0	0	0	0	0	0	0	0	0	0	0	0	0	0	0	0	7.38	8.72	8.03
91-12_062	86	HC	f	1	37	3	24.7	2	0	0	0	0	0	0	0	0	0	0	0	0	0	0	0	0	7.82	8.23	8.92
91-12_064	88	HC	f	1	38	3	22	2	0	0	0	0	0	0	0	0	0	0	0	0	0	0	0	0	8.31	8.15	7.95
91-12_065	89	HC	f	1	27	2	19.4	2	0	0	0	0	0	0	0	0	0	0	0	0	0	0	0	0	6.8	7.86	8.28
91-12_066	90	HC	f	1	56	5	23	2	0	0	0	0	0	0	0	0	0	0	0	0	0	0	0	0	7.71	9.25	8.69
91-12_067	91	HC	f	1	27	2	20	2	0	0	0	0	0	0	0	0	0	0	0	0	0	0	0	0	7.73	8.03	8.01
91-12_069	93	HC	f	1	34	3	25	2	0	0	0	0	0	0	0	0	0	0	0	0	0	0	0	0	8.74	8.42	8.46
91-12_070	94	HC	f	1	49	4	23	2	0	0	0	0	0	0	0	0	0	0	0	0	0	0	0	0	7.92	8.46	8.82
91-12_072	96	HC	f	1	22	2	22.3	2	0	0	0	0	0	0	0	0	0	0	0	0	0	0	0	0	7.09	8.32	8.3
91-12_075	99	HC	f	1	21	2	20	2	0	0	0	0	0	0	0	0	0	0	0	0	0	0	0	0	6.95	8.06	7.97
91-12_076	100	HC	f	1	25	2	19.1	2	0	0	0	0	0	0	0	0	0	0	0	0	0	0	0	0	7.58	7.78	7.66
91-12_077	101	HC	f	1	28	2	22.3	2	0	0	0	0	0	0	0	0	0	0	0	0	0	0	0	0	7.52	8.47	8.35
91-12_082	106	HC	f	1	32	3	22.8	2	0	0	0	0	0	0	0	0	0	0	0	0	0	0	0	0	7.66	7.9	8.57
91-12_085	109	HC	f	1	51	5	26	2	0	0	0	0	0	0	0	0	0	0	0	0	0	0	0	0	7.48	8.23	8.72
91-12_086	110	HC	f	1	23	2	21.9	2	0	0	0	0	0	0	0	0	0	0	0	0	0	0	0	0	7.42	7.72	8.36
91-12_088	112	HC	f	1	26	2	19.5	2	0	0	0	0	0	0	0	0	0	0	0	0	0	0	0	0	6.72	6.85	7.55
91-12_091	115	HC	f	1	34	3	29	3	0	0	0	0	0	0	0	0	0	0	0	0	0	0	0	0	7.92	8.75	8.75
91-12_092	116	HC	f	1	29	2	20	2	0	0	0	0	0	0	0	0	0	0	0	0	0	0	0	0	7.41	8.38	8.4
91-12_093	117	HC	f	1	29	2	19.2	2	0	0	0	0	0	0	0	0	0	0	0	0	0	0	0	0	7.47	8.07	8.45
91-12_094	118	HC	f	1	34	3	20.7	2	0	0	0	0	0	0	0	0	0	0	0	0	0	0	0	0	7.2	8.09	8.56
91-12_095	119	HC	f	1	33	3	27.5	3	0	0	0	0	0	0	0	0	0	0	0	0	0	0	0	0	7.63	7.99	9.04
91-12_097	121	HC	f	1	65	6	22.6	2	0	0	0	0	0	0	0	0	0	0	0	0	0	0	0	0	8.47	8.87	8.53
91-12_098	122	HC	f	1	38	3	25	2	0	0	0	0	0	0	0	0	0	0	0	0	0	0	0	0	7.76	7.65	8.54
91-12_101	125	HC	f	1	27	2	21.9	2	0	0	0	0	0	0	0	0	0	0	0	0	0	0	0	0	8.28	8.13	8.67
91-12_102	126	HC	f	1	28	3	19.6	2	0	0	0	0	0	0	0	0	0	0	0	0	0	0	0	0	7.64	7.99	8.02
91-12_103	127	HC	f	1	39	3	20.4	2	0	0	0	0	0	0	0	0	0	0	0	0	0	0	0	0	7.79	8.68	8.21
91-12_105	129	HC	f	1	55	5	30	3	0	0	0	0	0	0	0	0	0	0	0	0	0	0	0	0	7.88	8.43	8.18
91-12_106	130	HC	f	1	58	5	26	2	0	0	0	0	0	0	0	0	0	0	0	0	0	0	0	0	6.99	8.62	8.9
91-12_107	131	HC	f	1	30	2	21	2	0	0	0	0	0	0	0	0	0	0	0	0	0	0	0	0	7.91	7.89	8.48
91-12_108	132	HC	f	1	28	2	21.5	2	0	0	0	0	0	0	0	0	0	0	0	0	0	0	0	0	7.62	8.05	8.32
91-12_109	133	HC	f	1	28	2	20	2	0	0	0	0	0	0	0	0	0	0	0	0	0	0	0	0	8.33	7.18	8.11
91-12_110	134	HC	f	1	38	3	21	2	0	0	0	0	0	0	0	0	0	0	0	0	0	0	0	0	7.38	7.44	7.93
91-12_112	136	HC	f	1	33	3	21	2	0	0	0	0	0	0	0	0	0	0	0	0	0	0	0	0	7.92	7.98	8.28
91-12_114	138	HC	f	1	45	4	22	2	0	0	0	0	0	0	0	0	0	0	0	0	0	0	0	0	7.29	8.41	8.65
91-12_116	140	HC	f	1	31	3	23	2	0	0	0	0	0	0	0	0	0	0	0	0	0	0	0	0	7.8	8.23	8.83
91-12_117	141	HC	f	1	24	2	23.7	2	0	0	0	0	0	0	0	0	0	0	0	0	0	0	0	0	8	7.75	8.65
91-12_118	142	HC	f	1	28	2	23	2	0	0	0	0	0	0	0	0	0	0	0	0	0	0	0	0	7.85	7.97	8.53
91-12_120	144	HC	f	1	44	4	26.3	2	0	0	0	0	0	0	0	0	0	0	0	0	0	0	0	0	8.21	9.13	8.74
91-12_121	145	HC	f	1	63	6	31	3	0	0	0	0	0	0	0	0	0	0	0	0	0	0	0	0	8.53	8.81	8.5
91-12_122	146	HC	f	1	31	3	20.3	2	0	0	0	0	0	0	0	0	0	0	0	0	0	0	0	0	7.8	8.91	8.78
91-12_123	147	HC	f	1	26	2	21	2	0	0	0	0	0	0	0	0	0	0	0	0	0	0	0	0	7.42	9.89	8.19
91-12_126	150	HC	f	1	45	4	22	2	0	0	0	0	0	0	0	0	0	0	0	0	0	0	0	0	8.59	9.64	7.97
91-11_01	1	HC	m	1		3		2	0	0	0	0	0	0	0	0	0	0	0	0	0	0	0	0	7.91	8.7	7.41
91-11_02	2	HC	m	1	57	5		2	0	0	0	0	0	0	0	0	0	0	0	0	0	0	0	0	7.63	8.86	7.05
91-11_14	14	HC	m	1	27	2	26.4	2	0	0	0	0	0	0	0	0	0	0	0	0	0	0	0	0	7.38	9.26	7.84
91-11_18	18	HC	m	1	25	2	21.1	2	0	0	0	0	0	0	0	0	0	0	0	0	0	0	0	0	6.31	8.85	8.03
91-11_19	19	HC	m	1	60	6	22	1	0	0	0	0	0	0	0	0	0	0	0	0	0	0	0	0	7.99	9.08	7.49
91-11_20	20	HC	m	1	23	2	18.8	1	0	0	0	0	0	0	0	0	0	0	0	0	0	0	0	0	7.76	8.78	7.55
91-12_052	76	HC	m	1	25	2	21.7	2	0	0	0	0	0	0	0	0	0	0	0	0	0	0	0	0	8.03	8.64	8.87
91-12_054	78	HC	m	1	44	4	26	2	0	0	0	0	0	0	0	0	0	0	0	0	0	0	0	0	7.8	8.62	8.81
91-12_055	79	HC	m	1	34	3	21.9	2	0	0	0	0	0	0	0	0	0	0	0	0	0	0	0	0	7.62	8.32	7.73
91-12_060	84	HC	m	1	48	4	28.1	3	0	0	0	0	0	0	0	0	0	0	0	0	0	0	0	0	7.49	8.8	8.32
91-12_063	87	HC	m	1	33	3	25.7	2	0	0	0	0	0	0	0	0	0	0	0	0	0	0	0	0	7.58	8.9	8.8
91-12_068	92	HC	m	1	38	3	23.1	2	0	0	0	0	0	0	0	0	0	0	0	0	0	0	0	0	8.38	7.85	9.05
91-12_071	95	HC	m	1	39	3	24.3	2	0	0	0	0	0	0	0	0	0	0	0	0	0	0	0	0	7.13	8.03	7.97
91-12_073	97	HC	m	1	29	2	24.7	2	0	0	0	0	0	0	0	0	0	0	0	0	0	0	0	0	7.46	8.53	8.3
91-12_074	98	HC	m	1	32	2	25.2	2	0	0	0	0	0	0	0	0	0	0	0	0	0	0	0	0	8.13	7.88	8.85
91-12_078	102	HC	m	1	29	2	22.3	2	0	0	0	0	0	0	0	0	0	0	0	0	0	0	0	0	7.71	8.44	9.45
91-12_079	103	HC	m	1	29	2	25.1	2	0	0	0	0	0	0	0	0	0	0	0	0	0	0	0	0	8.18	7.76	8.71
91-12_080	104	HC	m	1	39	3	25.1	2	0	0	0	0	0	0	0	0	0	0	0	0	0	0	0	0	7.19	8.18	8.43
91-12_081	105	HC	m	1	32	3	21	2	0	0	0	0	0	0	0	0	0	0	0	0	0	0	0	0	8.91	8.18	8.25
91-12_083	107	HC	m	1	23	2	24.7	2	0	0	0	0	0	0	0	0	0	0	0	0	0	0	0	0	7.6	8.15	8.5
91-12_084	108	HC	m	1	57	5	27.8	3	0	0	0	0	0	0	0	0	0	0	0	0	0	0	0	0	7.63	8.04	8.47
91-12_087	111	HC	m	1	34	3	23	2	0	0	0	0	0	0	0	0	0	0	0	0	0	0	0	0	7.55	8.46	8.85
91-12_089	113	HC	m	1	48	4	27.5	3	0	0	0	0	0	0	0	0	0	0	0	0	0	0	0	0	7.97	8.25	8.81
91-12_090	114	HC	m	1	50	5	24	2	0	0	0	0	0	0	0	0	0	0	0	0	0	0	0	0	7.74	8.71	8.49
91-12_096	120	HC	m	1	58	5	23	2	0	0	0	0	0	0	0	0	0	0	0	0	0	0	0	0	7.81	9.23	8.28
91-12_099	123	HC	m	1	29	2	22	2	0	0	0	0	0	0	0	0	0	0	0	0	0	0	0	0	7.67	7.97	8.89
91-12_100	124	HC	m	1	31	3	20.7	2	0	0	0	0	0	0	0	0	0	0	0	0	0	0	0	0	7.85	8.43	8.03
91-12_104	128	HC	m	1	28	2	19.6	2	0	0	0	0	0	0	0	0	0	0	0	0	0	0	0	0	7.38	7.93	9.24
91-12_111	135	HC	m	1	38	3	22	2	0	0	0	0	0	0	0	0	0	0	0	0	0	0	0	0	7.38	8.14	8.29
91-12_113	137	HC	m	1	58	5	24	2	0	0	0	0	0	0	0	0	0	0	0	0	0	0	0	0	8.73	8.12	9.06
91-12_115	139	HC	m	1	33	3	26.9	2	0	0	0	0	0	0	0	0	0	0	0	0	0	0	0	0	7.68	7.72	8.73
91-12_119	143	HC	m	1	34	3	25	2	0	0	0	0	0	0	0	0	0	0	0	0	0	0	0	0	7.58	8.08	8.64
91-12_125	149	HC	m	1	23	2	23	2	0	0	0	0	0	0	0	0	0	0	0	0	0	0	0	0	7.14	8.95	8.58
91-12_002	26	aADHD	f	2	26	2	20.1	2	0	0	0	0	0	0	0	0	0	0	0	0	0	0	0	0	7.53	8.59	8.97
91-12_008	32	aADHD	f	2	28	3	35.7	3	1	0	1	0	0	0	0	0	0	0	0	0	0	0	0	0	8.59	8.82	8.4
91-12_025	49	aADHD	f	2	26	2	27.5	3	1	0	1	0	0	0	0	0	0	0	0	0	0	0	0	0	8.31	8.53	9.1
91-12_028	52	aADHD	f	2	29	2	22.3	2	1	0	1	0	0	0	0	0	0	0	0	0	0	0	0	0	6.85	8.63	8.74
91-12_030	54	aADHD	f	2	21	2	32	3	0	0	0	0	0	0	1	0	0	0	1	0	0	0	0	0	8.51	8.42	9.28
91-12_039	63	aADHD	f	2	20	2	20	2	1	1	0	0	0	0	0	0	0	0	0	0	0	0	0	0	7.51	8.54	8.61
91-12_045	69	aADHD	f	2	32	3	20.1	2	0	0	0	0	0	0	0	0	0	0	0	0	0	0	0	0	7.9	8.69	8.8
91-12_007	31	aADHD	m	2	28	2	28.1	3	1	1	0	0	0	0	0	0	0	0	0	0	0	0	0	0	7.87	8.31	8.8
91-12_011	35	aADHD	m	2	30	3	21.1	2	0	0	0	0	0	1	0	0	0	0	0	0	0	0	0	0	8.37	9.3	8.75
91-12_018	42	aADHD	m	2	27	2	23.1	2	1	0	1	0	0	0	0	0	0	0	0	0	0	0	0	0	7.38	9.88	8.58
91-12_024	48	aADHD	m	2	34	3	37	3	1	0	1	0	0	0	0	0	0	0	0	0	0	0	0	0	8.42	9.85	8.36
91-12_046	70	aADHD	m	2	26	2	19.8	2	0	0	0	0	0	0	0	0	0	0	0	0	0	0	0	0	8.37	7.64	8.97
91-12_001	25	aADHDplus	f	3	35	3	22.2	2	1	1	0	0	0	0	1	1	0	0	0	0	0	0	0	0	8.42	9.29	8.67
91-12_006	30	aADHDplus	f	3	31	3	24.7	2	0	0	0	0	0	0	0	0	0	0	0	0	0	0	0	0	7.17	9.01	8.64
91-12_010	34	aADHDplus	f	3	56	5	20.7	2	0	0	0	0	0	0	1	0	0	1	0	0	0	0	0	0	7.92	9.67	9.06
91-12_014	38	aADHDplus	f	3	66	6	23.7	2	0	0	0	0	0	0	1	0	0	1	0	0	0	0	0	0	7.69	9.47	8.92
91-12_015	39	aADHDplus	f	3	29	2	21.5	2	0	0	0	0	0	0	0	0	0	0	0	0	0	0	0	0	7.7	9.21	8.53
91-12_032	56	aADHDplus	f	3	50	5	35.9	3	0	0	0	0	0	0	1	0	0	0	1	0	0	0	0	0	7.99	9.54	7.93
91-12_033	57	aADHDplus	f	3	22	2	21	2	1	1	0	0	0	0	0	0	0	0	0	0	0	0	0	0	7.65	8.78	8.69
91-12_034	58	aADHDplus	f	3	50	5	27.1	3	0	0	0	0	0	1	1	0	0	1	0	0	0	0	0	0	7.41	8.85	8.46
91-12_037	61	aADHDplus	f	3	36	3	26.1	2	0	0	0	0	0	0	0	0	0	0	0	0	0	0	0	0	7.98	7.96	8.25
91-12_041	65	aADHDplus	f	3	20	2	19.5	2	0	0	0	0	0	0	1	0	1	0	0	0	0	0	0	0	7.02	8.47	8.65
91-12_044	68	aADHDplus	f	3	43	4	20.8	2	0	0	0	0	0	0	0	0	0	0	0	0	0	0	0	0	8.01	8.17	8.52
91-12_047	71	aADHDplus	f	3	21	2	19.2	2	0	0	0	0	0	0	0	0	0	0	0	0	0	0	0	0	7.76	8.44	8.63
91-12_051	75	aADHDplus	f	3	35	3	24	2	1	0	0	1	0	0	1	0	0	0	1	1	0	0	0	0	7.17	8.65	8.36
91-12_124	148	aADHDplus	f	3	27	2	20.4	2	0	0	0	0	0	1	0	0	0	0	0	0	0	0	0	0	7.11	9.31	8.39
91-12_143	167	aADHDplus	f	3	29	2	28.4	3	1	1	0	0	0	0	0	0	0	0	0	0	1	1	1	0	8.46	9.16	7.95
91-12_003	27	aADHDplus	m	3	26	2	19.7	2	0	0	0	0	0	1	0	0	0	0	0	0	0	0	0	0	7.86	8.96	8.47
91-12_004	28	aADHDplus	m	3	28	2	21.2	2	1	0	1	0	0	0	1	1	0	0	0	0	0	0	0	0	7.88	8.67	8.98
91-12_005	29	aADHDplus	m	3	46	4	33	3	1	0	0	1	0	0	1	0	1	1	0	0	1	0	0	0	7.91	9.23	9.27
91-12_009	33	aADHDplus	m	3	35	3	28.1	3	1	1	0	0	0	0	0	0	0	0	0	0	0	0	0	0	7.57	9.09	7.92
91-12_013	37	aADHDplus	m	3	27	2	21.8	2	1	1	0	0	0	0	1	0	0	1	1	0	1	0	0	0	7.49	9.88	9.08
91-12_016	40	aADHDplus	m	3	51	5	31	3	1	0	0	0	1	0	1	1	0	0	0	1	0	0	0	0	7.82	9.81	8.94
91-12_020	44	aADHDplus	m	3	29	2	38.8	3	1	0	1	0	0	0	0	0	0	0	0	0	0	0	0	0	7.68	8.32	8.48
91-12_021	45	aADHDplus	m	3	54	5	24.8	2	1	0	0	1	0	0	1	0	1	0	0	0	0	0	0	0	7.74	8.87	8.51
91-12_022	46	aADHDplus	m	3	46	4	25.7	2	0	0	0	0	0	0	0	0	0	0	0	0	0	0	0	0	7.67	9.18	8.63
91-12_023	47	aADHDplus	m	3	35	3	23.1	2	0	0	0	0	0	0	0	0	0	0	0	0	0	0	0	0	7.09	9.01	7.94
91-12_026	50	aADHDplus	m	3	37	3	31.8	3	0	0	0	0	0	0	0	0	0	0	0	0	0	0	0	0	8.96	9.15	9.1
91-12_027	51	aADHDplus	m	3	32	3	27.5	3	1	0	1	0	0	0	0	0	0	0	0	0	0	0	0	0	8.26	9.39	9.05
91-12_029	53	aADHDplus	m	3	39	3	25.9	2	1	0	1	0	0	0	0	0	0	0	0	0	0	0	0	0	8.23	8.84	8.92
91-12_031	55	aADHDplus	m	3	42	4	28.4	3	0	0	0	0	0	0	0	0	0	0	0	0	0	0	0	0	8.66	8.29	8.5
91-12_035	59	aADHDplus	m	3	34	3	24.5	2	0	0	0	0	0	0	1	0	0	0	1	0	0	0	0	0	7.4	9.05	8.69
91-12_036	60	aADHDplus	m	3	38	3	21.3	2	1	1	0	0	0	1	0	0	0	0	0	0	0	0	0	0	7.92	9.87	8.52
91-12_038	62	aADHDplus	m	3	29	2	38.8	3	1	0	1	0	0	0	0	0	0	0	0	0	0	0	0	0	8.51	9.28	8.75
91-12_040	64	aADHDplus	m	3	28	2	25.3	2	0	0	0	0	0	0	0	0	0	0	0	0	0	0	0	0	7.59	8.92	8.14
91-12_042	66	aADHDplus	m	3	51	5	22	2	0	0	0	0	0	0	1	0	0	1	0	0	0	0	0	0	8.36	9.61	9.03
91-12_043	67	aADHDplus	m	3	30	3	32.1	3	1	1	0	0	0	0	1	0	1	0	0	0	1	1	0	0	8.5	8.78	9.5
91-12_048	72	aADHDplus	m	3	28	2	24.9	2	0	0	0	0	0	0	1	1	0	0	0	0	0	0	0	0	7.92	9.63	8.72
91-12_049	73	aADHDplus	m	3	32	3	35.3	3	0	0	0	0	0	0	0	0	0	0	0	0	1	1	1	0	8.27	8.87	8.99
91-12_017	41	MD/BP	f	4	36	3	26.5	2	0	0	0	0	0	0	0	0	0	0	0	0	0	0	0	0	6.85	9.92	8.32
91-12_019	43	MD/BP	f	4	37	3	20.3	2	0	0	0	0	0	0	0	0	0	0	0	0	0	0	0	0	7.26	9.61	8.43
91-12_050	74	MD/BP	f	4	58	5	25.3	2	0	0	0	0	0	0	1	0	0	1	0	0	0	0	0	0	8.04	9.33	8.76
91-12_130	154	MD/BP	f	4	53	5	27.4	3	0	0	0	0	0	0	1	0	1	0	0	0	0	0	1	0	8.21	9.75	8.36
91-12_132	156	MD/BP	f	4	42	4	21.06	2	0	0	0	0	0	0	1	0	0	1	1	0	1	1	0	0	7.79	8.7	9.03
91-12_136	160	MD/BP	f	4	42	4	23.8	2	0	0	0	0	0	0	1	0	0	1	0	1	0	0	0	0	7.02	9.2	8.34
91-12_138	162	MD/BP	f	4	29	2	16.41	1	0	0	0	0	0	0	1	0	0	0	1	0	1	1	0	0	7.39	9.23	8.5
91-12_139	163	MD/BP	f	4	26	2	24	2	0	0	0	0	0	0	0	0	0	0	0	0	0	0	0	0	7.89	7.45	8.02
91-12_140	164	MD/BP	f	4	67	6	30.9	3	0	0	0	0	0	0	1	1	0	0	0	0	1	1	0	1	7.9	9.76	8.72
91-12_142	166	MD/BP	f	4	36	3	19.3	2	0	0	0	0	0	0	1	1	0	0	0	0	0	0	0	0	6.77	8.8	8.17
91-12_145	169	MD/BP	f	4	51	5	35.45	3	0	0	0	0	0	0	1	1	0	1	0	0	0	0	0	0	7.16	9.46	7.78
91-12_012	36	MD/BP	m	4	28	2	25.1	2	0	0	0	0	0	0	0	0	0	0	0	0	0	0	0	0	7.52	9.72	8.98
91-12_127	151	MD/BP	m	4	51	5	24.5	2	0	0	0	0	0	1	1	0	0	0	0	0	0	0	0	0	7.38	10.09	8.49
91-12_128	152	MD/BP	m	4	26	2	22.2	2	0	0	0	0	0	0	1	1	0	0	0	0	0	0	0	0	7.16	8.75	8.57
91-12_129	153	MD/BP	m	4	50	5	34	3	0	0	0	0	0	1	0	0	0	0	0	0	1	1	0	0	7.81	9.15	9.24
91-12_131	155	MD/BP	m	4	59	5	32.73	3	0	0	0	0	0	0	1	1	0	0	0	0	1	1	0	0	7.89	9.24	8.27
91-12_133	157	MD/BP	m	4	57	5	24.3	2	0	0	0	0	0	0	0	0	0	0	0	0	0	0	0	0	7.73	9.44	8.5
91-12_134	158	MD/BP	m	4	47	4	29.4	3	0	0	0	0	0	0	0	0	0	0	0	0	1	1	0	1	8.36	8.73	8.55
91-12_135	159	MD/BP	m	4	50	5	24.9	2	0	0	0	0	0	0	1	0	0	1	0	0	0	0	0	0	7.83	9.23	8.5
91-12_137	161	MD/BP	m	4	58	5	46.4	3	0	0	0	0	0	0	1	0	1	0	0	0	0	0	0	0	8.47	9.25	8.41
91-12_141	165	MD/BP	m	4	34	3	27.5	3	0	0	0	0	0	0	1	1	0	0	1	0	0	0	0	0	7.55	8.94	8.42
91-12_144	168	MD/BP	m	4	57	5	32.75	3	0	0	0	0	0	0	1	1	0	0	0	0	1	1	1	0	7.33	9.79	7.99
